# Supplementary material for: Endometrial scratching in women undergoing IVF/ICSI: an individual participant data meta-analysis
Source: Hum Reprod Update. 2023 Jun 19;29(6):721–40. doi: 10.1093/humupd/dmad014 (PMC10628489; doi:10.1093/humupd/dmad014)
Supplement: dmad014_Supplementary_Data [file dmad014_supplementary_data.zip]

Archive with 3 entries (2 files):
- dmad014_Supplementary_Data/
- dmad014_Supplementary_Data/Supplementary Data File S1.doc
- dmad014_Supplementary_Data/Supplementary Tables and Figures EO.doc
